# Supplementary material for: Parasitism Affects Entomofauna Dynamics in Infected and Uninfected Plants: A Case Study of Orobanche anatolica Parasitizing Salvia absconditiflora
Source: Insects. 2024 Nov 27;15(12):929. doi: 10.3390/insects15120929 (PMC11678645; doi:10.3390/insects15120929)
Supplement: Supplementary file 1 [file insects-15-00929-s001.zip]

Archive with 1 entries (1 files):
- insects-3265602-supplementary.xlsx
