# Supplementary material for: Parasitism Affects Entomofauna Dynamics in Infected and Uninfected Plants: A Case Study of Orobanche anatolica Parasitizing Salvia absconditiflora
Source: Insects. 2024 Nov 27;15(12):929. doi: 10.3390/insects15120929 (PMC11678645; doi:10.3390/insects15120929)
Supplement: Supplementary file 1 [file insects-15-00929-s001.zip › insects-3265602-supplementary.xlsx]

## Sheet: supp_all
	Group 1 (infected Salvia)	Group 2 (non-infected Salvia)	Group 3 (Orobanche)
FR2	1.93e-05	3.34e-05	0.00013772
Solanidine base + O-Hex-dHex	0	4.78e-06	5.69e-06
LysoPC	1.39e-06	2.03e-06	5.36e-06
Coumaroyl putrescin	1.21e-06	0	3.07e-06
Muronic acid	3.1e-06	0	9.05e-07
19-O-Methylsiphonaxanthin	0	0	8.88e-07
IRIGENIN, DIBENZYL ETHER	0	2.21e-05	0.000232059
Azatadine maleate	3.42e-06	4.95e-06	6.67e-06
Amarogentin	0	0	0.000107118
C16 Lactosyl Ceramide (d18:1/16:0)	7.23e-06	2.75e-05	1.976e-05
Azadirachtin	1.47e-05	2.08e-05	0.000156327
Oleic_acid	6.91e-06	1.635e-05	2.765e-05
Podototarin	2.62e-06	7.47e-07	6.767e-06
Anabaenopeptin A	1.57e-05	1.012e-05	2.754e-05
Zolpidem	0	3.63e-05	0.000229663
Lignoceric acid	2.73e-05	2.7e-05	5.45e-05
5Alpha-Cholestanol	0.000132629	0.000197052	0.000313893
N-Benzyloleamide	0.000493529	0.000533749	0.00113626
1-methyl-2-undecylquinolin-4-one	3.81e-05	6.86e-05	0.0001405
Geranylgeranyl 1,4-hydroquinone	0.000105292	0.000131704	0.000238826
3Beta-Hydroxy-23,24-Bisnorchol-5-Enic Acid	0.000127886	0.000132525	0.00024293
Artemitin	0	0.000134922	0.000232881
CocamidopropylBetaine	9.9e-06	1.19e-05	3.22e-05
Clozapine (Clozaril)	2.61e-06	5.12e-05	0.0001468
Diethyldiallylmalonate	0	7.5e-05	0.000206097
Myristamidopropyl betaine	0.000409441	0.000485731	0.000760089
Indole-3-carbinol	0	0.000172655	0.000592935
N-Amidino-L-Aspartat	0	0.000245434	0.000727992
Mycalemide	0	2.458e-05	5.36e-05
Peonidin-3-(6-malonylglucoside)	3.17e-06	3.87e-05	9.78e-05
Capsaicin	4.62e-06	1.63e-05	4.79e-05
2-Methylacetanilide	0	5.488e-05	8.35e-05
Phenylacetaldehyde	6.94e-06	4.729e-05	7.6e-05
TYRAMINE	0	2.7029e-05	3.048e-05
1-Stearoyl-sn-glycero-3-phosphocholine	0	4.07e-07	0
Ginsenoside compound K	2.74e-06	2.05e-06	0
Clovanediol Diacetate	0	2.04e-06	0
Phosphatidylethanolamine	8.13e-07	1.3e-06	0
Lovastatin	0	1.2e-06	0
Tomatidine	0	4.7e-07	0
MONENSIN SODIUM (monensin A is shown)	0	8.54e-07	0
Mevastatin	0	8.53e-07	0
Matrine	0	3.84e-07	0
22-Hydoxy-2-hopen-1-one	0	5.59e-07	0
Chloroaustralasine A	0	5.96e-05	1.83e-05
Rebaudioside A	4.84e-06	3.146e-05	2.52e-05
3-Hydroxytyramine	0	7.026e-05	6.86e-05
Arthoniaic acid	0	0	0
Celaxanthin	9.84e-06	0	0
Monactin	9.82e-06	0	0
Gitogenin	0	0	0
Strychnine	0	8.81e-06	8.81e-06
Acyl_Desferrioxamine_C16	0	0	0
3-Hydroxyspirostan-12-one (3beta,5alpha,25R)-form, Ac	7.77e-06	3.45e-06	3.45e-06
2-Deoxyinosine-5-monophosphate sodium salt	3.68e-06	0	0
Oleoyl sarcosine	0	0	0
N-Stearoyl-D-erythro-Sphingosine	1.6e-06	1.53e-06	1.53e-06
Bixin	0	0	0
Isovaleric acid	1.25e-06	0	0
Cyanidin-3,5-di-O-glucoside chloride	1.09e-06	0	0
Nostoxanthin	1e-06	0	0
Leucine conjugated chenodeoxycholic acid	0	7.95e-07	7.95e-07
Muconic acid	0.000243147	4.49e-05	0.00107325
4H-cyclopenta[def]phenanthrene-4-one	0.000230732	0.000746368	0.00215518
N-methyltryptamine	0.000152205	9.2e-05	0.0001369
Albocycline	8.77e-05	0.000124	4.536e-05
Sorbitol	5.049e-05	0.000453701	0.00165293
Prolintane	0.00335779	0.00204997	0.00358757
Thymol	8.97e-06	4.653e-05	7.77e-05
Linoleic acid	2.916e-05	3.87e-05	5.86e-05
Minnamide A	1.612e-05	9.11e-06	2.381e-05
Tri-isobutyl phosphate	8.63e-06	9.74e-06	1.091e-05
Aurofusarin	7.377e-05	4.238e-05	0.00021277
Corytuberine	1.761e-05	8.84e-06	7.69e-06
PURPUROGALLIN-4-CARBOXYLIC ACID	0.000258537	0.000246004	0.000775777
Ascochlorin	9.06e-05	0.000276599	1.62e-05
Ferintoic acid A	3.064e-05	0.000163039	0.000333241
2,3-butenoyl CoA	2.273e-05	0.000125547	3.295e-05
Tri(butoxyethyl) phosphate	5.024e-06	9.61e-06	2.073e-05
Saponarin	1.621e-05	6.36e-06	7.68e-06
Aristololactam	0.00067689	0.000515292	0.00033031
4,9-dimethoxy-7-(perfluorobutyl)-5H-furo[3,2-g]chromen-5-one	5.629e-05	0.000283867	0.000663838
Ophiocordin	5.069e-05	3.18e-05	4.69e-05
Tricoumaroyl spermidine (isomer of 2952)	0.0001162	5.831e-05	5.26e-05
L-Pyroglutamic acid	0.000322489	0.00016	0.0001677
Homoglutathione	0.000137428	0.000212304	0.000279137
Choline	0.00174552	0.00177641	0.00169473
Mangiferin	9.38e-05	6.26e-05	0.00016952
Scleroderolide	9.39e-05	0.000228234	0.000116873
Leupeptin	6.13e-06	2.45e-06	1.02e-05
Dictazoline C	0.000332361	0.000203055	0.000641338
Perseitol Heptaacetate	0.000258964	0.000197053	0.0001467
Lobaric acid	0.000567761	0.000423814	0.000404699
Sorbitane Monooleate - Polysorbate 80 in-source fragment	6.56e-05	9.27e-05	6.16e-05
Cinchophen	0.000258792	0.0001062	4.8083e-05
Cadaverine	0.000336877	0.000204639	4.89e-05
Spinosin B	0.0001001	4.64e-05	6.09e-05
Isoleucine	0.000582873	0.000423954	0.000425389
Dimethyl lithospermate B	0.0001048	0.000159551	0.000218551
Benzethonium	0.000230032	0.000266861	0.000417737
Dibutyl phthalate	1.32e-05	1.725e-05	2.698e-05
Mimosamycin	0.000149524	0.0001426	0.000205724
N-Acetylglutamate	0.00014819	0.000176784	0.000243929
5-Methoxytryptamine	0.000423475	0.000267216	0.000884496
Salicyclic acid	8.41e-05	8.4e-05	0.000171434
Acaciin	4.99e-05	0.0001598	9.98e-05
Glu-Glu	0.0001021	6.466e-05	0.000246687
4-methylumbelliferone	7.84e-05	0.000116	0.000383099
Archangelicine	0.000182762	0.000396958	0.000563883
3-(5-phenylthiophen-2-yl)prop-2-ynyl Acetate	2.376e-05	0.000235375	7.21e-05
Ochropposinine	0.000156537	0.000156024	0.00026226
Theobromine	0.00119733	0.0029883	0.00508686
4-Aminophenylsulfone	0.000220092	0.000152811	0.000478129
Benzyl benzoate	0.000264177	0.000222094	0.000423395
Hydroquinone	0.000102	0.000218809	0.000708649
N-Acetylornithine	0.000175389	0.000207227	0.000284616
Irigenin Trimethyl Ether	0.000296094	0.000186804	0.000460843
3-O-methylfunicone	0.00111468	0.000957005	0.00274704
Eseroline	5.68e-05	0.000135308	0.000233635
Acetanilide	1.827e-05	0.0004353	0.00119503
Phenyltetrazole	0.00020345	0.000385882	0.00115879
Proline	0.000145133	0.0001598	0.0001143
Harman	1.49e-05	3.048e-05	0.000148049
Trans-Retinoic acid	0.000163147	0.000182852	0.000267969
3Alpha-Hydroxy-3-Deoxyangolensic Acid Methyl Ester	7.32e-05	8.21e-05	0.0001173
Diuron	0.000180984	7.594e-05	0.00011
Quercetin-3-Glucuronide	6.66e-05	6.84e-05	6.73e-05
Deoxypeganine	0.000172418	0.0001147	0.000320009
1-O-trans-cinnamoyl-beta-D-glucopyranose	0.000202763	0.000188975	0.000253946
Hyocholic acid	0.000302024	0.000327111	0.000396751
Cyromazine	8.72e-06	7.93e-05	0.000197458
2-amino-3-prop-2-enylsulfinylpropanoic acid	0.000404558	0.000254843	0.000584421
2-Aminoethylphosphonate	0.000175035	0.0001457	0.000454015
D-(-)-quinic acid	4.96e-05	5.23e-05	0.000146774
Cholic acid	1.826e-05	1.075e-05	1.387e-05
Ectoine	0.00801435	0.00640892	0.022773
Scropolioside D	0.000182855	0.000541323	0.000709076
Propylthiouracil	0.000348155	0.000268021	0.000611189
2-Acetylacteoside	0.000652757	0.000629344	0.000862681
METHYLMALONATE	0.000403707	0.000251587	0.000375015
13-Methyl-4,4-Bisnor-8,11,13-Podocarpatrien-3-One	0.000268291	0.000298838	0.000480367
DIBOA	0.000322302	0.000275696	0.000557029
Mundulone	0.00102622	0.00117886	0.00157113
Ethyl-D-glucuronide	0.00016192	0.0001137	0.000276653
Derrustone	0.000178335	0.000207232	0.00028473
Myristoyl Ethanolamide	0.000252731	0.000259419	0.000346474
4-Chlorolichexanthone	9.09e-05	4.26e-05	9.19e-05
Rac-Glycerol 3-phosphoate disodium salt hexahydrate	8.67e-05	8.78e-05	0.0001226
4-O-methylnorbelladine	0.000288108	0.000358028	0.000451154
Pesticide9_Mexacarbate_C12H18N2O2_4-(Dimethylamino)-3,5-dimethylphenyl methylcarbamate	0.000188406	0.000144913	0.000181813
Anabasamine	0.00556191	0.0036219	0.00797621
Rugulosin	0.00152541	0.00301883	0.00390914
2-Hydroxycinnamic acid, predominantly trans	0.000194402	6.83e-05	0
Caffeic acid	0.02488	0.0166352	0.0183179
Galanthamine	0.000166497	0.000199273	0.000249642
Galapagin	0.000212976	0.000186144	0.000293687
Cucurbitacin E	0.000175491	0.000214433	0.000280818
Ketoisovaleric acid	0.000176762	0.000217903	0.000344588
Rehmannioside D	0.0005542	0.000514144	0.00071121
L-gulonolactone	0.000822115	0.000691694	0.00238767
Esculin	0.00101394	0.00240294	0.00331216
Dipropenyl disulfide	0.00183427	0.00123736	0.00172851
Buformin	0.000627389	0.000440864	0.000627981
Muurolladie-3-One	9.86e-05	0.000131	0.0001737
Alpha-Tocopherol	0.000169835	0.000295256	0.000246342
Cystine	9.1e-05	7.98e-05	0.000185389
3-Iodotyrosine	0.00158818	0.00103531	0.00153461
Phenylphosphate	0.00662764	0.00418938	0.00635399
Quercetin-3-O-pentosyl-pentoside	0.000196676	0.000192469	0.000266445
ADONITOL	0.000180143	0.000211854	0.000357978
Inosine-5-diphosphate sodium salt	0.000195463	0.000163157	0.000226286
Pentaethylene glycol	0.0001255	0.0001204	0.0001542
Phytoene	5.73e-05	1.67e-05	5.38e-05
Harmaline	0.00056049	0.000637937	0.00104909
Thymidine	0.00229809	0.00154118	0.00225741
6,7-dimethoxy-2,2-dimethyl-2h-1-benzopyran	0.000216787	0.000163106	0.00021663
4,5-dihydroxy-3-propylcyclopent-2-en-1-one	0.000187046	0.000179495	0.000199095
Phenacylamine Hydrochloride	4.17e-05	4.12e-05	0.000154672
Methyl asterrate	0.00241084	0.00143363	0.0018185
7,8,9,10-Tetrahydro-beta-cryptoxanthin	0.000270957	0.000293796	0.000385677
N-desmethylpheniramine	0.00018753	0.00017099	0.000224377
Gardenin B	0.0364218	0.0961974	0.153801
Bulleyaconitine A	0.00151172	0.00174325	0.00249592
Asulam	3.89e-06	6.708e-06	0.000106263
Arjungenin	5.27e-05	6.15e-05	4.73e-05
Feruloyl O-methyldehydrodopamine	0.0016716	0.00226679	0.00349155
Lepraric acid	0.00149152	0.0016893	0.00242609
Lansoprazole	0.000252723	0.000244941	0.000260252
Terbutaline	0.000656955	0.000772623	0.00101278
Licarin A	0.000377536	0.000421494	0.000624608
Heptadecanoic acid	6.39e-05	5.96e-05	8.62e-05
Lopinavir (ABT-378)	0.000660393	0.000761257	0.00107124
D-(-)-3-PHOSPHOGLYCERIC ACID	0.00015681	0.0001157	0.0001348
3-[(Z)-heptadec-10-enyl]benzene-1,2-diol	0.000481087	0.000542828	0.000737513
Aloesin	0.0001334	0.0001242	0.0001114
2-Methylbenzothiazole	2.457e-06	2.77e-06	0
Oenin	5.74e-05	4.6e-05	3.68e-05
Sorbitane Monopalmitate - Polysorbate 40 in-source fragment	0.000242765	0.000432477	0.000326988
Raclopride	0.00158438	0.00110565	0.0010932
Disaccharide (Hex-Hex)	0.0139325	0.0170068	0.0262915
Cytoxan	0.0001019	0.00100219	0.000291685
3-Indolebutyrate	0.000272551	0.000313606	0.000426592
Quercetin-3-O-beta-D-galactoside	6.11e-05	7.8e-05	9.28e-05
Prometon	0.000326694	0.00029041	0.000390872
Beta-nicotinamide adenine Dl-nucleotide ,reduced dipotassium salt	0.000229521	0.000304662	0.0001964
DErySphingosine	6.59e-05	7.2e-05	8.91e-05
Triethyl phosphate	0.00402275	0.00465647	0.00620326
3,4-Dimethoxybenzoic acid;Veratric acid	0.000183812	0.000210618	0.000283711
2-ACETAMIDO-2-DEOXY-BETA-D-GLUCOSYLAMINE	0.000167355	0.000210613	0.000295914
Lithocholic acid	1.026e-05	3.88e-06	6.99e-06
4-(Methylsulfinyl)butylglucosinolate	0.000821177	0.000983845	0.00132602
Hesperetin	0.000417385	0.000437002	0.000618739
7-Deacetoxy-7-Oxokhivorin	4.19e-05	5.26e-05	7.72e-05
BETAINE	0.000231246	0.0001199	0.0001221
Ebselen	0.000608035	0.000608374	0.000699227
Eucalyptin	0.000385022	0.000533902	0.000808493
Ornidazole	0.000504765	0.000569795	0.000746397
Gentiobiose	0.0026768	0.00269473	0.00229558
Theophylline	0.000500404	0.000520584	0.000690519
Terrein	0.0001412	0.0001424	0.0001791
Sulfameter (Bayrena)	0.000312171	0.000344602	0.000597657
lenticin	0.000347485	0.000450711	0.000676291
Terbuthylazine-TP MT24 (LM1)	0.000165453	0.000450825	0.00140044
2-amino-4-hydroxypyrimidine-5-carboxylic acid	0.000389294	0.000659731	0.000980256
4-hydroxybenzoic acid	0.000311666	0.000287051	0.000350333
D-ribo-Phytosphingosine	0.00278057	0.00283678	0.00366613
(S,R)-Nosapine	0.000499819	0.000603107	0.000765322
SPIRAMYCIN	0.000150778	0.000171623	0.000231524
5-Amino-4-imidazolecarboxamide	0.0025251	0.00291146	0.00376028
Phytosphingosine (not validated, isomer of 1696)	0.000170594	0.000169292	0.000224624
4-Hydroxy-6-Methylpyran-2-One	0.000867305	0.00101359	0.00128869
4,4-Methylen-bis(2-methyl aniline)	0.00362328	0.00416336	0.00532901
Sinapoylmalate	4.69e-05	0.000169803	0.000336276
Betonicine	0.00131009	0.00145561	0.00189155
Propanil	0.00152701	0.00172035	0.00225895
Deoxysappanone B 7,3-Dimethyl Ether	0.000215498	0.000236887	0.000301044
Trigonelline Hydrochloride	0.000443195	0.000526269	0.000687482
3,4-Dichloroaniline	0.000241199	0.000286649	0.000391711
Epitestosterone	0.000234819	0.000246896	0.000336509
5,8-dimethoxy-7-hydroxy-1-methyl-4-azafluoren-9-one	0.000293702	0.0001999	0.000394085
Lauramidopropyl betaine	0.0010298	0.00124196	0.00166651
Azelaic Acid	0.000273066	0.000221523	0.000530204
Beta-cyano-L-alanine	0.000366328	0.000423505	0.000567437
Ursocholanic Acid	0.000279732	0.000347196	0.000436094
D-Ala-D-ala	0.000183336	0.000250504	0.000312113
8-Hydroxy-13,14,15,16-tetranor-12-labdanoic acid	0.0004163	0.000527167	0.000676942
Aminopyrine	0.00633776	0.00731622	0.00947226
UREIDOPROPIONATE	0.00352994	0.00406576	0.00526474
Uridine	0.00144065	0.00167867	0.00222623
METHYL 4-AMINOBUTYRATE	9.6e-05	0.0001293	0.000209583
D-GALACTOSAMINE	0.00102084	0.00133624	0.00195987
Erythritol	0.0079927	0.0109207	0.0160385
Gly-Ile	0.000301272	0.000358967	0.000280067
Kavain	0.000306535	0.000263861	0.000645186
Cefdinir	0.000736169	0.000826082	0.00103938
Maltotriose	0.00396133	0.00248716	0.00189229
Buspirone	2.877e-05	3.13e-05	4.78e-05
3-(Methylsulfinyl)propylglucosinolate	0.000903704	0.000988099	0.00128413
Beta-Zeacarotene	0.000231789	0.000252724	0.000332048
S-Lactoylglutathione	0.000757893	0.000834571	0.00109144
Arginine ethyl ester	0.000934531	0.00110739	0.00140522
Dicyclohexylurea	0.00755759	0.00863964	0.0112642
MALONATE	0.000189421	0.000183538	0.000213538
4-Aminoacetanilide	0.0001104	0.000141	0.0001823
9,10-alpha-Epoxy-eremanthin	0.000365692	0.000405674	0.000471859
7-propyltheophylline	9.99e-05	0.000218668	0.000390077
Cinnamic acid	0.00209174	0.00196977	0.00221175
Corticosterone	0.000666401	0.000775731	0.00102742
2-Methyl-1,2,3,4-tetrahydro-beta-carboline	0.00515608	0.00589706	0.00781132
3-METHYL-2-OXINDOLE	0.000221014	0.000195705	0.000129705
Procyanidin A2	0.000341222	0.000388714	0.00046646
Epsilon-Decalactone	0.000283612	0.00031681	0.000394745
Rhodopin	0.000635156	0.000759895	0.00103062
Mollugin	0.000802366	0.00101614	0.00153129
Methimazole	0.00136338	0.00192422	0.00281653
N,N-Dimethyldodecylamine N-oxide	0.000248168	0.000297129	0.000506141
Syringic acid	0.000188399	0.000237985	0.00036092
Berberine chloride	0.0001369	5.594e-05	8.64e-06
Solasodiene	4.4e-05	5.49e-05	5.72e-05
Decanoylcarnitine	0.000486864	0.000639909	0.000817758
Bupivacaine	0.0001345	0.000197033	0.00027294
Tartaric acid	0.00029956	0.000343645	0.000469677
1,3-Phenylenediamine	0.000303246	0.000268998	0.000310022
Dehydrotumulosic acid	6.47e-05	6.56e-05	9.42e-05
2,2-(Tetradecylimino)diethanol	0.00104931	0.00115511	0.00151657
Mundulone Acetate	0.0001383	7.32e-05	0.00020891
N-[3-(3-Aminopropylamino)propyl]dodecanamide	0.000445011	0.000497018	0.000646449
3-phenyllactic acid	0.00155045	0.00184443	0.00235827
Reticulol	0.00041617	0.000543103	0.000883885
Apixaban	0.000200676	0.0001337	6.56e-05
N-Acetylputrescine	0.00047166	0.000575009	0.000757663
Phenethylamine	0.000312893	0.000371972	0.000866133
Benzyl Isothiocyanate	0.00106856	0.00124413	0.0016323
Isomaltulose	0.00774216	0.00959739	0.012507
N,N-Dicyclohexylthiourea	0.00164359	0.00183494	0.00245225
Sarcophytol A	6.95e-06	2.49e-05	7.15e-05
Creatinine,anhydrous	0.000943787	0.00118993	0.00151012
Galactose	0.000637815	0.000836381	0.00107159
Ergocryptine	0.000466114	0.000517838	0.000629041
3-methoxy-2-(3-methylbut-2-enyl)-5-pentylphenol	0.00029484	0.000356771	0.000469698
Diphenyl-phthalate	0.0001306	0.0001303	0.0001783
Gamma-pyrone	0.0141521	0.0184626	0.0271762
1-Imidazoleacetic acid	0.0141521	0.0184626	0.0258457
Tsitsikammamine A N-oxime / B	0.00140138	0.00139192	0.00176046
3-Cyanopyridine	2.25e-05	1.351e-05	1.786e-05
5-Aminopentanoate	0.000241687	0.000262517	0.000351232
Maltose	0.00191486	0.00247995	0.0032371
p-Benzoquinone	0.00203377	0.00257803	0.0037559
Hexaethylene glycol; CE0; IIRDTKBZINWQAW-UHFFFAOYSA-N	6.02e-05	6.46e-05	7.61e-05
Secalonic acid A	0.000490341	0.000284244	0.000337403
Scopoletin	0.0001303	0.000176854	0.000252818
1,4-Chrysenequinone	0.000730606	0.00102369	0.00140129
Lysergol	3.27e-05	3.57e-05	4.27e-05
5-Fluorouracil	0.000180548	0.000173404	0.000250652
3,6,9,12-Tetraoxatetracosan-1-ol	0.00048325	0.000513563	0.000669127
Debromosceptrin	0.000480462	0.000587103	0.000690725
L-Phenylalanine	0.0939972	0.0847997	0.0434452
3-Genistein-8-C-glucoside	0.000264659	0.000288191	0.000378878
Iprodione	0.000254784	8.147e-05	1.455e-05
OMEGA-HYDROXYDODECANOATE	5.7e-05	6.47e-05	8.89e-05
Argininosuccinic acid disodium salt	0.000869504	0.000977545	0.00128834
Harringtonine	3.95e-05	3.498e-05	5.96e-05
Daminozide	0.000428691	0.000516672	0.000688679
Bis[2-(2-butoxyethoxy)ethyl] hexandioate	0.000500972	0.000565025	0.000776882
Pyrocatechol	0.00026618	0.000304449	0.000372814
Stearic acid	4.81e-05	5.05e-05	6.66e-05
2-Hydroxy-5 (6)Epoxy-Tetrahydrocaryophyllene	0.000159917	0.000203277	0.00026142
1-methyl-9H-pyrido[3,4-b]indol-7-ol hydrochloride dihydrate	0.00115438	0.00160683	0.00233175
Valerophenone	5.76e-05	0.000158958	0.000174858
Lauryl diethanolamide	0.000772478	0.000902005	0.00120026
Meglutol	0.00397915	0.00517906	0.00713129
Benzidine	9.7e-06	3.166e-05	3.82e-05
Triphenylphosphine oxide	0.00053764	0.000673275	0.000881056
Tsitsikammamine A	0.000247973	0.000516547	0.000620738
Muscimol	0.00170235	0.00200888	0.00250349
4-Hydroxybenzoylcholine	0.000558768	0.000684017	0.000917459
Glutathione (oxidized form)	0.000318175	0.000363187	0.00046157
N-Fructosyl phenylalanine	0.000431489	0.000429584	0.000245172
Prazepam	0.012518	0.0179827	0.0255698
Ferric coprogen	2.91e-05	3.473e-05	4e-05
Desmethoxyyangonin	0.000237843	0.000336332	0.000485279
Syringomycin E	0.000289951	0.000299624	0.0004148
Diethylene glycol monobutyl ether	0.000190104	0.000249954	0.00035893
Sphinganine (C17 base)	0.000841626	0.00103619	0.00145581
Triacetin	0.000215429	0.000610717	0.000442739
Benzaldehyde	0.00249548	0.00215373	0.00107163
2-Hydroxyquinoline	0.000589578	0.000771039	0.00109216
Methylophiopogonanone A	0.0987315	0.0758152	0.0738525
Ibuprofen	0.00136312	0.00168246	0.00127559
4-Methyl-5-thiazoleethanol	0.000628617	0.000773897	0.00100598
N,N-Dimethyltetradecylamine-N-oxide	0.000215372	0.000268342	0.000343148
Dehydrophytosphingosine	0.00035549	0.000424769	0.000554315
Tetrahydrospirilloxanthin	0.000368216	0.000421864	0.000534393
FucGlcNAcThrNAc	0.000614957	0.000742158	0.00111747
Vitamin K1	0.0001117	0.0001292	0.0001307
Cyanidin-3-glucoside chloride	0.00027335	0.000300856	0.00038492
1-palmitoyl-2-oleoyl-sn-glycero-3-phosphocholine	0.000278817	0.000292411	0.000365718
Valine conjugated cholic acid	0.00528016	0.00409931	0.00167565
Conessine	0.000347738	0.000385756	0.000500027
Methyl gallate	0.000492414	0.000364392	0.000338059
3,4-Dihydrospirilloxanthin	0.000431257	0.00049314	0.000660866
Ellagic_acid	0.000426399	0.000481023	0.000599001
4-Hexylresorcinol	0.0001305	0.0001494	0.000203172
Cotarnine Chloride	0.0001321	0.0001371	0.0001757
4-O-Methylphloracetophenone	0.00166397	0.000641038	5.56e-05
Axistatin1/2	3.72e-05	5.95e-05	6.06e-05
Diaveridine	9.24e-05	0.0001097	0.0001245
Bumetanide	0.000167093	5.97e-05	1.23e-05
Pentacosanoic acid	0.000367622	0.000381373	0.000478251
Histamine-trifluoromethyltoluide	0.000538435	0.000633195	0.000701311
DEOXYCORTICOSTERONE ACETATE	0.0001278	0.0001387	0.0001795
Walleminone	0.000160232	0.000168901	0.000212583
N,N-Dimethyldodecylamine	3.42e-05	3.01e-05	3.88e-05
Citrusin	0.000961342	0.00071621	0.000700908
N-C18:0 Phytoceramide	0.0001551	0.0001288	0.000163
Apiosylskimmin	9.3e-05	7.69e-05	0.000161503
Dehydroabietic acid	0.000204813	0.0002489	0.000331853
Beta-Hydroxyisovaleric acid	0.000309894	0.000277859	0.000134114
Sinomenine hydrochloride	0.000161002	0.00016905	0.000222978
Metamitron	4.26e-05	4.42e-05	4.96e-05
Aspergillusenes A	0.0001366	0.0001541	0.0001775
1,1-azanediylbis(3-methyl-2H-naphtho[1,2,3-de]quinoline-2,7(3H)-dione) triacetate	0.00102315	0.00140732	0.00193271
Methiocarb-sulfoxide phenol	0.000306548	0.000515207	0.000856541
Sempervirine	3.84e-05	6.01e-05	8.34e-05
1,3-Dipropan-2-ylurea	6.42e-05	6.21e-05	8.72e-05
Stearoyl Ethanolamide	0.000131	0.000174857	0.00021599
p-Coumaric Acid	1.162e-05	9.28e-06	1.006e-05
Utilin	1.572e-05	1.62e-06	2.92e-06
Panaxynol	0.000448408	0.000542232	0.000675765
Tri-N-butyl phosphate	0.000448408	0.000542232	0.000675765
Acrinathrin	0.000375231	0.000498771	0.000621878
Phthalic anhydride	0.00353537	0.00413201	0.00505295
QUINIDINE GLUCONATE	0.000323698	0.00035375	0.000426072
Sennoside C	1.001e-05	8.481e-05	0.00018299
Stigmasterol	0.000176586	0.000174425	0.000225879
Methyl Deoxycholate	0.000201331	0.00021639	0.000258695
Isosafrole	0.000320345	0.000365763	0.000432978
Apigenin-7-O-glucoside	0.00050788	0.00139571	0.000325505
Diethanolamine	3.14e-05	4.15e-05	5.58e-05
4-benzyl-7-hydroxy-1-hydroxymethyl-3,5,6,7-tetrahydro-8h-pyrrolizinium	0.00041636	0.00049405	0.000590162
2,4,5-trimethoxybenzoic acid	0.000663114	0.000732625	0.000865597
Cytidine,cell culture tested	0.0001437	0.000191861	0.000274568
Phloroglucinol	0.00140039	0.00211111	0.0034385
Duguesuramine	0.00108843	0.00116867	0.00149089
D-(-)-Penicillamine	0.000173254	0.000205082	0.000249684
5,6-Dihydro-5-methyluracil	0.000280119	0.000330475	0.000428073
Cytidine-3-monophosphate	5.18e-05	5.86e-05	7.11e-05
Amoxicilin	0.000525589	0.000201293	2.648e-05
Tomatidine HCl	0.0001104	0.0001382	0.0001726
1-Naphthoic acid methyl ester	0.000264032	0.000328385	0.000503008
Isorhamnetin glucuronide	2.57e-05	1.07e-05	4.33e-06
Praeruptorin B	2.92e-05	2.71e-05	4.54e-05
Bacillibactin	0.000242073	0.00033256	0.000415673
GLUCURONATE	0.000705273	0.000838265	0.000962026
Prednisolone	2.394e-05	1.598e-05	2.313e-05
Aconitic acid (not validated, isomer of 273)	0.000901027	0.00103476	0.0012331
Dihydrosphingosine	0.000369699	0.000335726	0.000516068
4-Chloroaniline	0.000236312	0.000407004	0.000697928
Acetyl tributyl citrate	0.0252312	0.0291196	0.0342708
C18 Dihydroceramide (d18:0/18:0)	0.00100603	0.00113758	0.00140079
2-Deoxyguanosine monohydrate	9.5e-05	0.0001117	0.0001324
Arbutin	0.00127748	0.00145427	0.00167692
Wulignan A1	0.0001024	0.0001046	0.0001115
Polanrazine B_120170	2.89e-05	3.186e-05	3.716e-05
S-(5-Adenosyl)-L-methionine chloride	0.00020946	0.000238011	0.000315399
Dihydroalbocycline	0.0001629	0.0002055	0.000247797
Benzyldiphenylphosphine oxide	6.75e-06	1.269e-05	1.904e-05
L-METHIONINE SULFOXIMINE	8.06e-05	0.000201765	0.000377805
5-Valerolacone	0.0001519	0.000164495	0.000230165
PUROMYCIN HYDROCHLORIDE	4.04e-05	0.0001003	9.134e-05
1-isopropyl-1,2,3,4,-tetrahydro-beta-carboline-3-carboxylic acid	0.00127197	0.00142747	0.00172028
L-Carnosine	0.0001276	8.51e-05	0.0001239
Shogaol	0.000303604	0.000393665	0.000471961
Purines I-IV gallate	3.43e-05	2.042e-05	3.52e-05
EPINEPHRINE	0.000402056	0.000465058	0.000587644
Clenbuterol	0.0001024	0.000150501	0.000203701
UROCANATE	9.34e-06	5.15e-06	1.094e-05
ROBUSTIC ACID	0.000506092	0.000537852	0.000711047
D-Erythrose	0.00168365	0.00167544	0.00073979
Uridine-5-monophosphate	8.07e-05	0.0001276	0.0001705
Apratoxin F	0.0001107	0.000180925	0.000227892
Geranic acid	7.83e-06	4.038e-05	6.45e-05
3-(4-hydroxy-5-oxo-3-phenyl-2H-furan-2-yl)propanoic acid	7.44e-05	0.000177947	4.43e-05
Xanthotoxol	1.179e-05	0.000207542	5.81e-05
N-Methyldodecylamine	1.228e-05	1.267e-05	1.685e-05
Phenylethanolamine	0.0177809	0.0177891	0.00790677
Nicotine (not validated)	5.08e-05	5.83e-05	6.77e-05
1-Monomyristin	0.0001576	0.0001846	0.0001931
Friedelin	0.0001306	0.0001203	0.000164696
N-[3-(Dimethylamino)propyl]dodecanamide	3.24e-05	4.3e-05	4.55e-05
7-alpha-hydroxy cholesterol	0.00144575	0.00158741	0.00177471
Ormetroprim	0.000326689	0.000395693	0.000412701
2-Deoxycytidine	0.0001316	0.0001488	0.0001678
Gamabufotalin	0.00948844	0.0112243	0.011812
3,16-Dideoxymexicanolide-3Beta-Diol	4.33e-05	1.902e-05	6.22e-06
CYCLOSERINE	0.00182811	0.00190659	0.000859765
Acetylloboridin	0.000266555	0.00010458	7.28e-06
D-Sorbitol-6-phosphate barium salt	0.000433617	0.00054531	0.000606573
2,3-dihydroxypropyl stearate	0.000516715	0.000464123	0.000808375
Ergosterol Acetate	3.34e-05	5.63e-05	5.61e-05
N-(3-hydroxytetradecanoyl)-L-phenylalanine	0.000207874	0.000193873	0.000225876
Benzalkonium chloride (C12)	2.73e-05	5.26e-05	8.04e-05
4-Chlorophenol	8.3e-05	0.000105	0.0001101
TRANS-CINNAMATE	0.000938753	0.000942657	0.000427878
Esculentoside A	0.00980317	0.0117014	0.0115173
(S,E)-clovamide	3.5e-05	3.27e-05	4.2e-05
Trans-Cinnamic acid	0.000488399	0.000502013	0.000606256
Mairine B	0.0001031	0.0001152	0.0001251
Carveol	1.707e-05	1.713e-05	1.079e-05
Laurocapram	0.0434812	0.0502432	0.0544011
Trehalose-6-phosphate	9.59e-06	0.000226525	4.32e-05
Arachidoyl Ethanolamide	0.0001488	0.0001771	0.0001791
Hyodeoxycholic acid	0.000734271	0.00067463	0.000787815
1,4-Androstadiene-3,17-dione	5.76e-05	6.33e-05	7.44e-05
N1-ACETYLSPERMINE	0.0001059	0.0001421	0.0001665
1-Monostearin	0.00210547	0.00193666	0.00350134
Notoginsenoside B	1.791e-05	0	0.000124919
Monolinolein	0.000227661	0.000274378	0.000289905
Cyclovirobuxine D	0.00113757	0.00131656	0.00134517
Microcolin H	1.675e-06	7.658e-06	6.82e-06
N-Ethyl-4-menthane-3-carboxamide	0.0001055	0.0001207	0.0001245
10-methylacridone	6.65e-05	5.01e-05	5.19e-05
Esculin sesquihydrate	0.00102765	0.000997754	0.00160391
Urocanic acid	7.42e-06	5.682e-05	0.0001478
Tricosanoic acid	0.000235762	0.000214916	0.00033701
2-acetoxy-6-pentadecylbenzoic acid	0.000379214	0.00040262	0.000440955
Methyl hydroxy-3,4-dehydro-apo-8-lycopenate	7.97e-05	7.89e-05	6.8e-05
Venlafaxine	0.000133	0.0001766	0.0001512
2-Hydroxy-2,4,4-trimethoxychalcone	8.89e-05	9.22e-05	9.82e-05
Daidzein	1.363e-05	2.77e-05	1.843e-05
Threonine conjugated chenodeoxycholic acid	1.934e-05	3.55e-05	4.92e-05
Cholest-4,6-Dien-3-One	0.00287083	0.00307851	0.00342052
Ideain chloride	0.0001915	0.000168511	0.000277105
Kaempferide	1.063e-05	1.196e-05	3.379e-05
Iprovalicarb	0.00021377	0.000207134	0.000214835
Siamenoside I	7.38e-06	3.38e-06	3.38e-06
D-salicin	3.39e-06	3.84e-06	0
7-alpha-hydroxy-4-cholesten-3-one	0.00275799	0.00310887	0.00314923
Henicosanoic acid	0.0001461	0.000218222	0.000180511
Erucamide	0.0233199	0.0250606	0.0246952
Dereplicator Identification - (3R)-9-cis-1-Methoxy-3,4-didehydro-1	2.035e-05	3.36e-05	3.97e-05
Fenpropimorph	0.00134172	0.00165118	0.00137992
Phenylhydrazine	0.0001274	0.0001276	0.0001363
Hosenkoside C	8.03e-06	6.24e-06	1.832e-05
Lagochilin	0.000465816	0.000586334	0.000454613
Ginsenoside Rh7	0.0105559	0.00929366	0.00946387
Octocrylene	0.0001739	0.0001715	0.0001591
ISOPALMITIC ACID	0.0001584	0.0001878	0.0001815
Difucol Hexamethyl Ether	6.51e-05	6.1e-05	6.43e-05
N-acetylneuraminic acid	0.000344234	0.000255921	0.000363093
Chenodiol	0.000804753	0.000630596	0.000811063
N-(3-Methoxybenzyl)palmitamide	0.0001374	0.0001403	0.0001344
10-HYDROXYDECANOATE	8.91e-06	1.254e-05	1.036e-05
Ingenol-5,20-acetonide-3-O-angelate	9.44e-05	0.0001157	0.0001045
Andrachcinidine	0.000411698	0.000311359	0.000381965
N-(n-octyl)-2-pyrrolidinone	0.0001174	9.43e-05	9.7e-05
Doxapram HCl	0.000556062	0.00059179	0.000484394
Glyceryl tridodecanoate	0.0004214	0.000367222	0.000404169
Phenylethylamide 359	0.0005352	0.000402369	0.000446131
Diacetoxyscirpenol	0.0001393	0.000174035	0.0001262
Alanine conjugated cholic acid	6.01e-05	0.0001185	8.52e-05
Ambrettolide	9.04e-06	3.629e-05	8.47e-05
Cysteine conjugated cholic acid	6.46e-05	0	0
Irbesartan	2.316e-06	1.26e-06	1.22e-06
2,4,6-Trihydroxydihydrochalcone	1.187e-05	4.427e-06	3.647e-06
4-Cholesten-3-one	9.07e-05	9.67e-05	6.35e-05
Tricaprylin	1.982e-05	1.293e-05	2.033e-05
Cholesterol	0.0064095	0.00425453	0.00282617
Neomangiferin	5.67e-06	6.1e-05	1.88e-05
Camptothecin	6.79e-05	3.27e-05	6.66e-05
2,3-dihydromicrocolin D	7.23e-05	0.0001205	8.6e-05
8-hydroxy-6,7-dimethoxy-2H-chromen-2-one	1.111e-05	3.98e-06	3.03e-06
5-HYDROXYLYSINE	7.225e-06	1.6364e-05	2.86e-05
Thymine	5.422e-05	6.674e-05	1.217e-05
Heme B	9.202e-06	5.442e-05	0.0001197
3-Methylcytidine	1.0889e-05	3.095e-05	8.14e-05
Sclareol	0.000143848	0.000158176	3.465e-05
Tralkoxydim	0.00243026	0.00255278	0.000208955
Indirubin	5.015e-05	0	0.000272422
Anabasamine Hydrochloride	0.00258595	0.00280689	0.000210154
Trans-Zeatin-riboside	0.00507132	0.00139542	0.000328756
Arginine conjugated chenodeoxycholic acid	0.000272856	8.25e-06	8.25e-06
Cholestane	0.00142815	0.00106957	0
Thonizide	8.98e-06	1.78e-05	2.43e-06
Di-n-butyl phosphate	5.18e-07	3.86e-07	3.11e-06
Formononetin	5.3e-07	8.39e-07	2.54e-06
THIOPURINE S-METHYLETHER	4.65e-07	9.42e-07	7.35e-07
Fumaric acid	2.96e-07	4.65e-06	4.64e-06
Phenolsulfonphthalein	1.29e-05	3.76e-06	1.05e-05
3,7-dimethyl-6-octenyl acetate	2.11e-06	7.17e-06	1.401e-05
Cytidine-5-monophosphate disodium salt,from Saccharomyces cerevisiae, crystalline	3.22e-07	0	8.85e-07
Vinblastine sulfate	4.76e-06	7.93e-07	1.75e-05
3-[(E)-2-(3-hydroxyphenyl)ethenyl]-5-methoxyphenol	1.8e-05	1.81e-06	4.11e-06
Malic acid	3.09e-06	4.77e-06	8.45e-06
Terfenadine	3.08e-06	4.72e-06	6.2e-06
Amidosulfobetaine-14	8.85e-07	1.157e-05	1.503e-05
D-Fucose	2.3e-06	0.000363746	0.00145652
Isotalatizidine	1.62e-05	4.57e-05	5.72e-05
Alpha-collatolic acid	1.09e-05	0	8.25e-05
chelidonine	1.29e-06	3.0165e-05	0.000400368
1-Phenylethanol	4.51e-07	0.000132443	0.000311382
BENZYL ALCOHOL	4.34e-06	1.81e-05	1.463e-05
Dehydrocurvularin	3.17e-07	0	9.55e-06
Icosanoic acid	0.000753084	0.00015941	0
Jaceidin	8.36e-05	1.22e-06	0
NAD+	4.79e-05	4.31e-06	0
Norharman	5.88e-06	4.24e-07	0
Alisol B Acetate	3.42e-07	4.41e-06	0
Guanosine-5-diphospho-beta-L-fucose	1.67e-06	3e-06	0
Diacetylpyxinol	1.53e-06	2.82e-06	0
1-methylxanthine	1.31e-06	1.79e-06	0
Meso-Zeaxanthin	4.48e-06	9.71e-06	3.34e-06
Pesticide6_Fuberidazole_C11H8N2O_2-(2-Furyl)-1H-benzimidazole	2.94e-06	9.45e-06	3.62e-06
L-ASPARAGINE	1.99e-06	8.88e-06	5.7e-06
Phthalic acid	1.22e-06	5.44e-06	3.62e-06
Humulone	1.62e-06	5.07e-06	3.61e-06
PIPES	2.05e-06	7.13e-06	7.13e-06
N-butyl-N-(1-(cyclohexylamino)-1-oxobutan-2-yl)pentanamide	4.05e-06	0	0
Cycloprodigiosin	3.12e-07	3.25e-06	3.25e-06
MALATE	1.31e-06	1.86e-06	1.86e-06
2,3-Diphosphoglycerate	1.9e-06	0	0
C16 Galactosyl, Ceramide (d18:1/16:0)	1.38e-06	0	0
Caudatin	1.34e-06	0	0
Xanthosine-5?-monophosphate disodium salt	1.17e-06	0	0
Microcolin E	9.18e-07	0	0
Securinine	8.93e-07	0	0
Zopiclone	7.16e-07	0	0
Rangiformic acid	4.87e-07	0	0
Oxyphenonium	3.65e-07	0	0
